# Supplementary material for: Practical Model for Residual/Recurrent Cervical Intraepithelial Lesions in Patients with Negative Margins after Cold-Knife Conization
Source: J Clin Med. 2022 Sep 24;11(19):5634. doi: 10.3390/jcm11195634 (PMC9573483; doi:10.3390/jcm11195634)
Supplement: Supplementary file 1 [file jcm-11-05634-s001.zip]

Archive with 1 entries (1 files):
- jcm-1885382-supplementary.pdf
